# Supplementary material for: Parcellation of the Human Cerebral Cortex Based on Molecular Targets in the Serotonin System Quantified by Positron Emission Tomography In vivo
Source: Cereb Cortex. 2018 Oct 24;29(1):372–82. doi: 10.1093/cercor/bhy249 (PMC6294402; doi:10.1093/cercor/bhy249)
Supplement: Supplementary Data [file bhy249_supplementary_materials.zip]

Archive with 3 entries (3 files):
- bhy249_James_Gryglewski_2018_Supplementary_Table_1.docx
- bhy249_Figure_1s.tif
- bhy249_Figure_2s.tif
